# Supplementary material for: Mitogenomics of Perumytilus purpuratus (Bivalvia: Mytilidae) and its implications for doubly uniparental inheritance of mitochondria
Source: PeerJ. 2018 Sep 18;6:e5593. doi: 10.7717/peerj.5593 (PMC6149501; doi:10.7717/peerj.5593)
Supplement: Table S1 [file peerj-06-5593-s001.odt]

Supplementary Table 1. PCR primers for Perimytilus purpuratus used in this study. Primer pairs P1 and P2 amplify F mitogenome in LR-PCR. Likewise, primer pairs P3 and P4 amplify the complete M mitogenome in LR-PCR. Primers from the “P” series are specific for the northern haplotypes. Primers from the “BS” series are universal and amplify respectively: BS1-BS2 fragment of the F mitogenome between cox3 and nd5 genes, BS3-BS4 amplify complete f-ORF from the F mitogenome and primers BS7-BS8 amplify the fragment homologous to the one amplified with primers BS1-BS2 but from the M mitogenome. Predicted melting temperatures are given, but each individual PCR must be optimized individually.
Primer
Genome location
5’-Sequence-3’
Tm
P1_F
Female_nd6
GTTATATGTGGCAGAATATTGGCGAG
64°C
P1_R
Female_nd5
CCAGCAGTCACTAGAGTAGAAGAATGAACT
64°C
P2_F
Female_coIII
ATGCCTCTAAGATGTAACTCGTG
51°C
P2_R
Female_cytb
CAATCTGAACAACTAAACACAACC
51°C
P3_F
Male_nd6
TGGTTTGTATAAGGCTGAGTGC
66°C
P3_R
Male_nd5
GCTGTGACCAAAGTAGAAGAGTG
66°C
P4_F
Male_coIII
GGTATTCGTGCTCCAGGG
50°C
P4_R
Male_cytB
CAGCAGTCAACATTCTAGTAATAACC
50°C
BS1_perF
Female
AGACAAAAGCAAGACCCAGAG
58°C
BS2_perF
Female
CAATTACTGGAACTTTCGCTTG
58°C
BS3_perF
Female
TGCGACCCTTTATTAGAATGAAT
58°C
BS4_perF
Female
GAGGTTGTTTGACTTTATGGTGAC
58°C
BS7_perM
Male
GTGACTTATTACGAGAAGGTGACC
58°C
BS8_perM
Male
CTAAAGCACGCATATCTTGACAG
58°C
