# Supplementary material for: Mitogenomics of Perumytilus purpuratus (Bivalvia: Mytilidae) and its implications for doubly uniparental inheritance of mitochondria
Source: PeerJ. 2018 Sep 18;6:e5593. doi: 10.7717/peerj.5593 (PMC6149501; doi:10.7717/peerj.5593)
Supplement: Table S2 [file peerj-06-5593-s002.odt]

Table S2 Length, base composition and sequence divergence of M and F rRNA and protein genes of Perumytilus purpuratus from two mitogenomes sampled from the northern population (individual LCP1). The number of substitutions per site from between sequences are shown, calculated according to Tamura 3-parameter model (K). The number of synonymous substitutions per synonymous site (Ks) as well as the number of nonsynonymous substitutions per nonsynonymous site (Ka) from between sequences are also shown. Standard error estimates were obtained by a bootstrap procedure (500 replicates). These analyses were conducted using the modified Nei-Gojobori (assumed transition/transversion bias = 2) model.

Gene
M/F
Length
Base composition(%)
K
Ks
Ka

T
C
A
G
rRNA
rrnaL
F
1161
39.8
10.2
32.6
17.4
0.244 (0.018)
NA
NA

M
1179
41.0
9.8
30.7
18.6


rrnaS
F
819
33.7
11.5
33.7
21.1
0.267 (0.025)
NA
NA

M
819
34.8
12.0
33.0
20.7


Protein coding genes

atp6
F
702
45.3
10.0
25.1
19.7
0.451 (0.066)
0.661 (0.076)
0.382 (0.041)

M
687
46.6
11.4
19.7
22.4


atp8
F
123
49.6
4.9
24.4
21.1
0.534 (0.244)
0.525 (0.175)
0.447 (0.124)

M
123
51.2
5.7
13.0
30.1


cox1
F
1587
41.7
13.8
23.7
20.9
0.136 (0.018)
0.861 (0.074)
0.106 (0.012)

M
1611
40.8
14.3
22.5
22.3


cox2
F
690
39.9
11.9
26.4
21.9
0.329 (0.048)
0.772 (0.106)
0.308 (0.036)

M
711
38.1
13.6
26.0
22.2


cox3
F
846
43.4
11.2
23.0
22.3
0.412 (0.052)
0.692 (0.078)
0.322 (0.035)

M
804
45.6
10.9
19.5
23.9


cob
F
1155
43.5
13.0
25.9
17.6
0.088 (0.016)
0.494 (0.048)
0.057 (0.009)

M
1155
44.1
12.6
23.6
19.7


nad1
F
1044
43.4
10.8
23.5
22.3
0.285 (0.036)
0.797 (0.089)
0.178 (0.019)

M
937
44.6
11.2
19.4
24.8


nad2
F
984
43.9
11.7
22.5
22.0
0.449 (0.056)
0.785 (0.079)
0.318 (0.029)

M
984
46.6
9.5
21.6
22.2


nad3
F
345
42.9
11.6
21.4
21.7
0.393 (0.081)
0.924 (0.171)
0.248 (0.041)

M
345
48.7
11.3
18.3
24.1


nad4
F
1302
43.9
10.2
24.3
21.7
0.752 (0.085)
0.464 (0.042)
0.399 (0.027)

M
1302
45.6
10.1
20.7
23.7


nad4L
F
270
41.1
10.4
23.7
24.8
0.278 (0.071)
0.788 (0.157)
0.251 (0.051)

M
270
42.6
8.9
20.7
27.8


nad5
F
1743
43.7
10.2
25.1
21.1
0.490 (0.042)
0.707 (0.050)
0.416 (0.027)

M
1758
42.4
11.9
22.5
23.2


nad6
F
462
47.7
8.0
25.8
20.8
0.585 (0.101)
0.764 (0.103)
00.427 (0.054)

M
462
48.1
10.0
19.3
22.7


Note: Lengths of protein genes include the initiation codons. All stop codons were excluded from analysis.
NA, not applicable. 
