# Supplementary material for: Mitogenomics of Perumytilus purpuratus (Bivalvia: Mytilidae) and its implications for doubly uniparental inheritance of mitochondria
Source: PeerJ. 2018 Sep 18;6:e5593. doi: 10.7717/peerj.5593 (PMC6149501; doi:10.7717/peerj.5593)
Supplement: Table S3 [file peerj-06-5593-s003.odt]

Table S3. Length, base composition and sequence divergence of M and F rRNA and protein genes of Perumytilus purpuratus from two mitogenomes sampled from the south-eastern population (individual BRP4). The number of substitutions per site from between sequences are shown, calculated according to Tamura 3-parameter model (K). The number of synonymous substitutions per synonymous site (Ks) as well as the number of nonsynonymous substitutions per nonsynonymous site (Ka) from between sequences are also shown. Standard error estimates were obtained by a bootstrap procedure (500 replicates). These analyses were conducted using the modified Nei-Gojobori (assumed transition/transversion bias = 2) model.

Gene
M/F
Length
Base composition(%)
K
Ks
Ka

T
C
A
G
rRNA
rrnaL
F
1161
39.6
10.2
32.2
17.6
0.262 (0.041)
NA
NA

M
1187
40.5
9.9
31.3
18.3


rrnaS
F
818
33.6
11.6
34.2
20.5
0.232 (0.037)
NA
NA

M
815
35.3
11.3
33.4
20.0


Protein coding genes

atp6
F
702
44.9
10.5
24.5
20.1
0.483 (0.072) 
0.703 (0.082)
0.376 (0.042)

M
690
46.4
11.6
20.6
21.4


atp8
F
123
48.8
4.9
24.4
22.0
0.607 (0.312)
0.702 (0.256)
0.449 (0.122)

M
123
51.2
5.7
15.4
27.6 


cox1
F
1589
42.0
13.2
24.1
20.7
0.136 (0.017)
0.801 (0.065)
0.104 (0.012)

M
1605
41.6
14.0
22.8
21.6


cox2
F
690
39.7
12.3
27.1
20.9
0.339 (0.049)
0.768 (0.098)
0.318 (0.039)

M
708
39.0
13.4
24.7
22.9


cox3
F
846
43.3
11.1
22.7
22.9
0.425 (0.052)
0.650 (0.074)
0.317 (0.035)

M
804
44.4
11.8
20.0
23.8


cob
F
1155
43.5
13.3
24.9
18.2
0.069 (0.014)
0.561 (0.054)
0.047 (0.008)

M
1155
44.6
12.6
23.1
19.7


nad1
F
1044
43.9
10.6
23.7
21.8
0.285 (0.038)
0.800 (0.086)
0.172 (0.019)

M
937
45.0
10.8
19.6
24.5


nad2
F
984
44.6
11.8
22.0
21.6
0.445 (0.052)
0.789 (0.079)
0.323 (0.032)

M
987
45.9
9.8
21.1
23.2


nad3
F
345
45.2
10.7
21.2
22.9
0.342 (0.072)
0.667 (0.112)
0.253 (0.046)

M
345
50.4
9.9
17.4
22.3


nad4
F
1302
43.0
10.8
24.1
22.1
0.405 (0.049)
0.785 (0.066)
0.300 (0.025)

M
1302
46.2
9.2
20.4
24.1


nad4L
F
270
40.7
10.7
23.0
25.6
0.342 (0.083)
0.680 (0.143)
0.259 (0.052)

M
270
42.2
9.3
20.4
28.1


nad5
F
1743
42.6
11.3
24.3
21.8
0.451 (0.038)
0.747 (0.056)
0.404 (0.027) 

M
1749
42.7
12.2
23.2
22.0


nad6
F
462
46.1
8.9
24.2
20.8
0.585 (0.101)
0.804 (0.120)
0.449 (0.055)

M
462
46.8
10.8
19.7
22.7


Note: Lengths of protein genes include the initiation codons. All stop codons were excluded from analysis.
NA, not applicable. 
